# Supplementary material for: Integrated 13C-DNA Stable Isotope Probing and Metagenomics Approaches to Identify Bisphenol A Assimilating Microorganisms and Metabolic Pathways in Biofilms
Source: Toxics. 2026 Jan 15;14(1):80. doi: 10.3390/toxics14010080 (PMC12846180; doi:10.3390/toxics14010080)
Supplement: Supplementary file 1 [file toxics-14-00080-s001.zip]

Archive with 1 entries (1 files):
- toxics-4049639-supplementary.pdf
